# Supplementary material for: Analysis of the Interaction between Lake and Groundwater Based on Water–Salt Balance Method and Stable Isotopic Characteristics
Source: Int J Environ Res Public Health. 2022 Sep 26;19(19):12202. doi: 10.3390/ijerph191912202 (PMC9564894; doi:10.3390/ijerph191912202)
Supplement: Supplementary file 1 [file ijerph-19-12202-s001.zip]

Archive with 1 entries (1 files):
- ijerph-1906530-supplementary.pdf
